# Supplementary material for: Safety and efficacy of artesunate-amodiaquine combined with either methylene blue or primaquine in children with falciparum malaria in Burkina Faso: A randomized controlled trial
Source: PLoS One. 2019 Oct 10;14(10):e0222993. doi: 10.1371/journal.pone.0222993 (PMC6786573; doi:10.1371/journal.pone.0222993)
Supplement: S1 Dataset — (ZIP) [file pone.0222993.s003.zip]

Archive with 8 entries (8 files):
- visit.csv
- ae.csv
- base.csv
- coding.txt
- data_description.rtf
- failure_response.csv
- g6pd.csv
- termination.csv
