# Supplementary material for: Safety and efficacy of artesunate-amodiaquine combined with either methylene blue or primaquine in children with falciparum malaria in Burkina Faso: A randomized controlled trial
Source: PLoS One. 2019 Oct 10;14(10):e0222993. doi: 10.1371/journal.pone.0222993 (PMC6786573; doi:10.1371/journal.pone.0222993)
Supplement: S1 Dataset — (ZIP) [file pone.0222993.s003.zip › visit.csv]

id	day	temp	hb	falci	falcidens	gameto	gametodens	ovale	ovaledens	malariae	maldens	fg6pd	fgeno	_treat	act1	mb1	pq1	vomit1	act2	mb2	pq2	vomit2	ae	cmed	urine	accept	VIOL
1	0	37.3	12.6	1	5280	0		0		0		1	1	2	2			0					0	0	0
1	1	36.6	11.4	1	176	0		0		0				2	2			0					0	0	0
1	2	36.6	11.8	1	96	0		0		0				2	2		3	0					0	0	0
1	3	36.7	12.3	1	16	0		0		0													0	0	0
1	7	37.2	12.7	0		0		0		0			1										1	1
1	14	36.3	13.2	0		0		0		0			1										0	0		1
1	28	36.6	12.9	0		0		0		0			1										0	0			0
2	0	38	7	1	4720	0		0		0		1	1	1	2	3		0					0	1	0
2	1	37.1	6	1	16	0		0		0				1	2	3		0					1	0	1
2	2	36.4	6.7	0		0		0		0				1	2	3		0					0	0	1
2	3	36.5	7	0		0		0		0													0	0	1
2	7	36.8	7.2	0		0		0		0			1										0	0
2	14	36.7	8.7	0		0		0		0			1										0	0		1
2	28	37	11.4	0		0		0		0			1										0	0			0
3	0	37.7	11.4	1	16320	0		0		0		1	1	1	2	3		0					0	1	0
3	1	36	10.8	1	80	0		0		0				1	2	3		0					0	0	1
3	2	36.5	10	0		0		0		0				1	2	3		0					0	0	1
3	3	36.4	11.1	0		0		0		0													0	0	1
3	7	36	11.3	0		0		0		0			1										0	0
3	14	36.6	12.6	0		0		0		0			1										0	0		1
3	28	36.3	11.7	1	28280	0		0		0			1										0	1			0
4	0	37.2	11	1	2360	0		0		0		1	1	1	2	3		0					0	0	0
4	1	36.2	11.8	0		0		0		0				1	2	3		0					0	0	1
4	2	36.2	11.9	0		0		0		0				1	2	3		0					0	0	1
4	3	36	11.9	0		0		0		0													0	0	1
4	7	36.3	11.4	0		0		0		0			1										0	0
4	14	36.9	11.8	0		0		0		0			1										0	0		1
4	28	36	13.1	1	64	0		0		0			1										0	1			0
5	0	39.8	10.8	1	57680	0		0		0		1	1	2	2			0					0	1	0
5	1	36.4	10.7	1	1520	1	120	0		0				2	2			0					0	0	0
5	2	36	10.1	1	48	0		0		0				2	2		3	1	2		3	0	0	0	0
5	3	35.6	12.1	0		0		0		0													0	0	0
5	7	36	12	0		0		0		0			1										0	0
5	14	37.6	11.3	0		0		0		0			1										1	1		1
5	28	36.1	13.5	0		0		0		0			1										0	0			0
6	0	38.7	9.4	1	29280	0		0		0		1	1	1	2	2		0					0	1	0
6	1	37.4	9	1	1040	1	16	0		0				1	2	2		0					0	0	1
6	2	36.6	8.7	1	240	1	80	0		0				1	2	2		1	2	2		1	1	1	1
6	3	36.2	9	0		0		0		0													0	0	1
6	7	36.2	9.1	0		0		0		0			1										0	0
6	14	36	11.2	0		0		0		0			1										0	0		1
6	28	36.2	10.7	0		0		0		0			1										0	0			0
7	0	37.3	10.2	1	14000	0		0		0		1	1	2	2			0					0	1	0
7	1	36.4	10.3	1	160	0		0		0				2	2			0					0	0	0
7	2	36.4	10.7	0		0		0		0				2	2		2	0					0	0	0
7	3	36.4	11.3	0		0		0		0													0	0	0
7	7	36.9	10.9	0		0		0		0			1										0	0
7	14	36.9	9.9	0		0		0		0			1										0	0		1
7	28	36.3	12	1	112	0		0		0			1										0	1			0
8	0	38	12.3	1	90000	0		0		0		1	1	1	2	3		0					0	1	0
8	1	37.3	11.6	1	32	0		0		0				1	2	3		0					0	0	1
8	2	37	11.1	1	32	0		0		0				1	2	3		0					0	1	1
8	3	36.9	10.9	1	64	0		0		0													0	0	1
8	7	36.7	11.7	1	128	0		0		0			1										0	0
8	14	37.3	11.7	0		0		0		0			1										0	0		1
8	28	36.9	13.4	1	80	0		0		0			1										0	1			0
9	0	38.3	10.7	1	15600	0		0		0		1	1	2	2			0					0	1	0
9	1	37.2	11.1	1	160	0		0		0				2	2			0					0	0	0
9	2	37	10.5	1	112	0		0		0				2	2		2	0					0	1	0
9	3	36.5	11.2	0		0		0		0													0	0	0
9	7	36.8	10.5	0		0		0		0			1										0	0
9	14	36.7	11.7	1	32	0		0		0			1										0	0		1
9	28	37	12.1	0		0		0		0			1										0	0			0
10	0	38.9	8.7	1	98080	0		0		0		1	1	1	2	2		0					0	1	0
10	1	37.4	9.6	1	48	0		0		0				1	2	2		0					0	0	1
10	2	36.5	9.2	0		0		0		0				1	2	2		0					0	0	1
10	3	36.8	9.4	0		0		0		0													0	0	0
10	7	37.6	10.5	0		0		0		0			1										0	0
10	14	37.3	10.7	1	32	0		0		0			1										0	0		2
10	28	36	12	1	2480	0		0		0			1										0	1			0
11	0	37.6	8.6	1	60500	0		0		0		1	1	2	1			0					0	1	0
11	1	36.5	8.3	1	176	0		0		0				2	1			0					0	0	0
11	2	36.3	7.4	1	112	1	112	0		0				2	1		1	0					0	0	0
11	3	36.5	7.1	1	80	1	224	0		0													0	0	0
11	7	36.3	8.2	0		1	32	0		0			1										0	0
11	14	37	8.3	0		0		0		0			1										0	0		1
11	28	36.4	9.2	1	30080	0		0		0			1										0	1			0
12	0	37.4	7.5	1	2120	0		0		0		1	1	2	2			1	2			0	0	1	0
12	1	36.6	8.1	1	144	0		0		0				2	2			0					0	0	0
12	2	37.1	8.7	0		0		0		0				2	2		2	1	2		2	0	0	0	0
12	3	36.8	8.7	0		0		0		0													0	0	0
12	7	37	9	1	32	0		0		0			1										0	0
12	14	37	9.9	0		0		0		0			1										0	0		2
12	28	36.8	10.6	0		0		0		0			1										0	0			0
13	0	37.4	9.6	1	10000	0		0		0		1	1	2	2			0					0	1	0
13	1	35.8	7.9	1	124	0		0		0				2	2			0					1	1	0
13	2	36.8	8.6	1	128	1	96	0		0				2	2		4	0					0	0	0
13	3	36	8.6	0		0		0		0													0	0	0
13	7	36.9	8.2	0		0		0		0			1										0	0
13	14	37.3	10.4	0		0		0		0			1										1	1		1
13	28	36.4	12.4	0		0		0		0			1										0	0			0
14	0	37.2	8.5	1	80800	0		0		0		1	1	2	2			0					0	1	0
14	1	37.1	7.5	1	7200	0		0		0				2	2			0					0	0	0
14	2	36.7	7.9	0		0		0		0				2	2		3	0					0	0	0
14	3	36.7	8	0		0		0		0													0	0	0
14	7	36	9.8	0		0		0		0			1										1	1
14	14	36	12	0		0		0		0			1										0	0		1
14	28	37.1	11.6	1	64	0		0		0			1										0	1			0
15	0	38.1	9.1	1	3160	0		0		0		1	1	1	2	2		0					0	1	0
15	1	36.7	10.09	1	80	0		0		0				1	2	2		0					0	0	1
15	2	36.5	9.1	1	16	0		0		0				1	2	2		0					0	0	1
15	3	37.1	7.8	0		0		0		0													0	0	1
15	7	37.1	9.5	1	64	0		0		0			1										0	0
15	14	36.9	9.9	1	48	0		0		0			1										1	1		2
15	28	37.3	12.9	0		0		0		0			1										0	0			0
16	0	37.6	11.5	1	91700	0		0		0		1	1	1	2	2		0					0	1	0
16	1	37.8	10.8	1	400	0		0		0				1	2	2		0					0	1	1
16	2	36.4	10.5	1	96	0		0		0				1	2	2		0					1	1	1
16	3	36.8	11.2	0		0		0		0													0	0	1
16	7	37.3	10.8	0		0		0		0			1										0	0
16	14	36.4	12.3	0		0		0		0			1										0	0		1
16	28	36.4	13	0		0		0		0			1										1	1			0
17	0	37.8	13.6	1	22120	0		0		0		1	1	1	2	3		0					0	1	0
17	1	36.6	10.9	1	128	0		0		0				1	2	3		1	2	3		0	0	1	1
17	2	36.7	10.7	1	32	0		0		0				1	2	3		0					0	0	1
17	3	36.7	11	0		0		0		0													0	0	1
17	7	37.2	11	0		0		0		0			1										0	0
17	14	37.1	11.5	0		0		0		0			1										0	0		1
17	28	36.5	12.4	0		0		0		0			1										1	1			0
18	0	38.3	9.5	1	90000	0		0		0		1	1	2	2			0					0	1	0
18	1	36	8.7	1	16440	0		0		0				2	2			0					0	0	0
18	2	36.4	8.2	1	16	0		0		0				2	2		2	0					1	0	0
18	3	36.7	8.4	1	32	0		0		0													1	1	0
18	7	36.1	8.9	0		0		0		0			1										0	0
18	14	36.4	10	0		0		0		0			1										0	0		1
18	28	37	10.8	0		0		0		0			1										1	1			0
19	0	38.4	10.8	1	53600	0		0		0		1	1	2	2			0					0	1	0
19	1	37.6	10.9	1	2480	0		0		0				2	2			0					0	0	0
19	2	36.5	10.7	1	48	0		0		0				2	2		2	0					0	0	0
19	3	36.5	11.6	0		0		0		0													0	0	0
19	7	36.9	11	0		0		0		0			1										0	0
19	14	37.1	10.8	0		1	120	0		0			1										0	0		1
19	28	36.2	12.9	0		0		0		0			1										0	0			0
20	0	37.5	10.4	1	9200	0		0		0		1	1	1	2	2		0					0	1	0
20	1	36.2	9.9	1	64	0		0		0				1	2	2		0					0	0	1
20	2	36.2	10.4	1	32	0		0		0				1	2	2		0					0	0	1
20	3	37.1	10.8	1	48	1	32	0		0													1	0	1
20	7	36.4	10.5	0		0		0		0			1										0	0
20	14	36.6	11.3	0		0		0		0			1										0	0		1
20	28	37	10.8	0		0		0		0			1										0	0			0
21	0	37.7	8.9	1	32240	0		0		0		1	1	2	2			0					0	1	0
21	1	36.7	9.4	1	1720	1	200	0		0				2	2			0					0	0	0
21	2	37.2	8.7	1	48	1	48	0		0				2	2		3	0					0	0	0
21	3	37.2	9.4	0		1	80	0		0													0	0	0
21	7	36.8	10.2	0		0		0		0			1										1	1
21	14	37	10.9	0		0		0		0			1										0	0		1
21	28	36.5	13.2	0		0		0		0			1										0	0			0
22	0	38.4	8.4	1	9320	0		0		0		1	1	2	2			0					0	1	0
22	1	37.7	9.3	1	256	0		0		0				2	2			0					0	0	0
22	2	36.6	8.4	1	48	0		0		0				2	2		2	0					1	0	0
22	3	36.7	10.3	0		0		0		0													0	0	0
22	7	37	10.3	0		0		0		0			1										0	0
22	14	37	9.1	0		0		0		0			1										1	0		1
22	28	36.9	10	1	16	0		0		0			1										1	1			0
23	0	38.4	11.9	1	36300	0		0		0		1	1	1	2	3		0					0	1	0
23	1	36	8.9	1	80	0		0		0				1	2	3		0					0	0	1
23	2	36	8.6	0		0		0		0				1	2	3		0					0	0	1
23	3	36.7	9.4	0		0		0		0													0	0	1
23	7	37	8.9	1	32	0		0		0			1										0	0
23	14	36.6	6.9	0		0		0		0			1										1	1		1
23	28	36	10.8	0		0		0		0			1										0	0			0
24	0	37.9	7.1	1	78000	0		0		0		1	1	1	1	1		0					0	1	0
24	1	36.9	6	1	1600	0		0		0				1	1	1		1	1	1		0	0	0	1
24	2	36.8	6.7	1	48	0		0		0				1	1	1		0					1	0	1
24	3	36.3	5.8	0		0		0		0													1	1	1
24	7	37.2	9.7	0		0		0		0			1										0	0
24	14	36	10.9	0		0		0		0			1										0	0		1
24	28	37	11.2	0		0		0		0			1										0	0			0
25	0	37.9	9.4	1	34120	0		0		0		1	1	2	1			0					0	1	0
25	1	36	9.3	1	240	0		0		0				2	1			0					0	0	0
25	2	36.6	8.7	1	48	0		0		0				2	1		1	0					0	0	0
25	3	37.1	10.3	1	48	0		0		0													0	0	0
25	7	37	10.6	0		0		0		0			1										0	0
25	14	36.2	10.5	1	32	0		0		0			1										1	1		1
25	28	36.3	11.1	1	144	0		0		0			1										1	1			0
26	0	37.6	11.2	1	6200	0		0		0		1	1	1	2	3		0					0	1	0
26	1	37.5	10.2	1	96	0		0		0				1	2	3		0					0	0	1
26	2	37.7	10.7	0		0		0		0				1	2	3		0					0	0	1
26	3	36.6	11.3	0		0		0		0													0	0	1
26	7	37.2	11.4	0		0		0		0			1										0	0
26	14	37.6	11.5	0		0		0		0			1										0	0		1
26	28	36.8	12.6	0		0		0		0			1										0	0			0
27	0	38.5	10.2	1	12150	1	360	0		0		1	1	2	3			0					0	1	0
27	1	36.8	9.2	1	160	1	32	0		0				2	3			0					0	1	0
27	2	36	9.5	1	16	1	400	0		0				2	3		4	0					0	0	0
27	3	36	8.6	1	240	1	336	0		0													1	0	0
27	7	36.7	9.6	1	64	1	112	0		0			1										0	0
27	14	36.3	10.1	0		0		0		0			1										0	0		1
27	28	36.9	12	0		0		0		0			1										1	1			0
28	0	39.4	11.2	1	14600	0		0		0		1	1	1	2	2		1	2	2		1	1	1	0
28	1	37.4	10.5	1	880	0		0		0													0	1	1
28	2	38	10.1	1	64	0		0		0													0	0	1
28	3	37.6	8.5	0		0		0		0													1	1	0
28	7	36.9	8.8	1	80	0		0		0			1										0	0
28	14	37.5	9	0		0		0		0			1										0	0
28	28	36.6	10.4	0		0		0		0			1										0	0			0
29	0	37.9	9.9	1	6000	0		0		0		1	1	2	2			0					0	1	0
29	1	36.9	10.3	1	48	0		0		0				2	2			0					0	0	0
29	2	37.3	11.2	1	32	1	80	0		0				2	2		3	1	2		3	0	0	0	0
29	3	37.1	10.5	0		0		0		0													0	0	0
29	7	36.8	9.8	0		1	64	0		0			1										0	0
29	14	36.9	12.3	0		0		0		0			1										1	1		1
29	28	36.2	12.2	0		0		0		0			1										0	0			0
30	0	37.4	10.6	1	12000	0		0		0		1	1	2	2			0					0	1	0
30	1	37.5	10.4	1	320	0		0		0				2	2			0					0	0	0
30	2	36.2	11.7	1	16	0		0		0				2	2		3	0					0	0	0
30	3	36.7	10.8	0		1	16	0		0													0	0	0
30	7	37.1	10.8	0		0		0		0			1										0	0
30	14	36.5	10.1	1	16	0		0		0			1										0	0		1
30	28	36.2	11.5	0		0		0		0			1										0	0			0
31	0	37.3	9.3	1	92000	0		0		0		1	1	1	2	3		0					0	1	0
31	1	36.8	8.8	1	144	0		0		0				1	2	3		0					0	0	1
31	2	37	7.9	1	48	0		0		0				1	2	3		0					0	0	1
31	3	36.9	9.9	1	64	1	96	0		0													0	0	1
31	7	36.6	9	0		0		0		0			1										0	0
31	14	36.8	11.1	0		0		0		0			1										1	1		1
31	28	36	10.9	0		0		0		0			1										0	0			0
32	0	37.6	7.7	1	49360	1	120	0		0		1	1	2	2			0					0	1	0
32	1	36.3	7.1	1	9280	1	120	0		0				2	2			0					0	0	0
32	2	36	7.1	1	80	0		0		0				2	2		2	0					0	0	0
32	3	36.2	7.9	0		0		0		0													1	0	0
32	7	36.2	8.5	0		0		0		0			1										0	0
32	14	36.1	11.1	0		0		0		0			1										0	0		1
32	28	36.5	11.4	0		0		0		0			1										0	0			0
33	0	38.6	10.4	1	18680	0		0		0		1	1	2	2			0					0	1	0
33	1	36.6	7.3	1	64	1	16	0		0				2	2			0					0	0	0
33	2	37.3	9.9	1	32	0		0		0				2	2		2	0					0	0	0
33	3	37.1	9.6	0		0		0		0													0	0	0
33	7	36.8	10.9	0		0		0		0			1										0	0
33	14	37.2	11.9	0		0		0		0			1										0	0		1
33	28	37.4	12.4	1	48	0		0		0			1										0	1			0
34	0	37.3	12.2	1	11640	1	40	0		0		1	1	2	2			0					0	1	0
34	1	37.3	9.6	1	112	1	40	0		0				2	2			0					0	1	0
34	2	36.5	12.1	1	80	0		0		0				2	2		2	0					0	0	0
34	3	36.9	10.6	0		0		0		0													0	0	0
34	7	36.8	12.4	0		0		0		0			1										0	0
34	14	36.8	11.8	1	112	0		0		0			1										0	0		1
34	28	37.6	12.4	0		0		0		0			1										1	1			0
35	0	37.6	9.9	1	37000	0		0		0		1	1	1	2	3		1	2	3		0	0	1	0
35	1	36.9	9.5	1	64	0		0		0				1	2	3		0					0	0	1
35	2	36.7	8.4	1	48	0		0		0				1	2	3		0					0	0	1
35	3	37.5	8.3	0		0		0		0													0	1	1
35	7	36.6	10.5	0		0		0		0			1										0	0
35	14	37.2	11.8	0		0		0		0			1										0	0		1
35	28	36.8	12.8	0		0		0		0			1										0	0			1
36	0	37	10.9	1	15720	0		0		0		1	1	1	1	1		0					0	1	0
36	1	37.6	9.1	1	128	0		0		0				1	1	1		1	1	1		1	1	1	1
36	2	36.6	9.6	0		0		0		0													0	0	1
36	3	36.8	10.3	0		0		0		0													1	1	1
36	7	36.7	11.1	0		0		0		0			1										0	0
36	14	37.2	10.9	0		0		0		0			1										1	1		3
36	28	37	11.2	0		0		0		0			1										0	0			0
37	0	36.9	10.5	1	48000	0		0		0		1	1	2	2			0					0	1	0
37	1	37.2	9.1	1	80	0		0		0				2	2			0					0	0	0
37	2	36.6	9	1	64	0		0		0				2	2		2	0					0	0	0
37	3	36.6	9.7	1	128	0		0		0													0	0	0
37	7	36.4	9.8	0		0		0		0			1										0	0
37	14	36.4	10	0		0		0		0			1										1	1		1
37	28	36.9	11.7	0		0		0		0			1										0	0			0
38	0	37.4	10.4	1	96400	0		0		0		1	1	2	2			0					0	1	0
38	1	37	9.5	1	800	0		0		0				2	2			0					0	1	0
38	2	36	9.3	1	32	0		0		0				2	2		3	0					1	1	0
38	3	36.3	10.5	0		0		0		0													0	0	0
38	7	36.2	11.2	1	80	0		0		0			1										0	0
38	14	36.8	10.4	0		0		0		0			1										0	0		1
38	28	36.8	12.3	0		0		0		0			1										0	0			0
39	0	38.3	8.4	1	15200	0		0		0		1	1	2	2			1	2			0	0	1	0
39	1	36.4	7	1	1440	1	80	0		0				2	2			0					0	0	0
39	2	36.8	8.5	1	32	1	16	0		0				2	2		2	0					0	0	0
39	3	36.7	8	0		0		0		0													0	0	0
39	7	36.8	9.7	0		0		0		0			1										0	0
39	14	37.3	10	1	64	0		0		0			1										0	0		1
39	28	36.8	10.7	0		0		0		0			1										0	0			0
40	0	37.6	8.2	1	38560	0		0		0		1	1	1	2	3		0					0	1	0
40	1	37.3	7.4	1	64	0		0		0				1	2	3		0					0	1	1
40	2	36.5	7.8	0		0		0		0				1	2	3		0					1	0	1
40	3	36.3	8.2	0		1	120	0		0													0	0	1
40	7	36.5	8.6	0		0		0		0			1										0	0
40	14	36.5	9.5	0		0		0		0			1										0	0		1
40	28	36.8	10.5	0		0		0		0			1										1	1			0
41	0	37.6	12.6	1	2800	0		0		0		1	1	2	2			0					0	1	0
41	1	36.7	11.4	1	360	0		0		0				2	2			0					0	0	0
41	2	36.9	12.3	1	144	0		0		0				2	2		2	0					1	1	0
41	3	36.1	11.3	0		0		0		0													0	0	0
41	7	36.6	12.2	0		0		0		0			1										0	0
41	14	36.9	13.6	0		0		0		0			1										0	0		1
41	28	36.4	12.6	0		0		0		0			1										1	1			0
42	0	37	11.9	1	5680	0		0		0		1	1	2	2			0					0	0	0
42	1	36.9	11.4	1	176	0		0		0				2	2			0					0	0	0
42	2	37.3	12.2	0		0		0		0				2	2		4	0					0	0	0
42	3	36.5	13.2	0		1	16	0		0													0	0	0
42	7	36.1	12.2	0		0		0		0			1										0	0
42	14	37	13.2	0		0		0		0			1										0	0		2
42	28	36.1	11.9	0		0		0		0			1										1	1			0
43	0	37.9	7.1	1	9960	0		0		0		1	1	2	2			0					0	1	0
43	1	37	8.3	1	480	0		0		0				2	2			0					0	1	0
43	2	36.9	7.8	1	48	1	32	0		0				2	2		3	0					0	0	0
43	3	37.2	8.9	1	48	0		0		0													0	0	0
43	7	36.6	10.2	0		0		0		0			1										0	0
43	14	37	9.8	0		0		0		0			1										1	1		1
43	28	36.2	11.6	1	32	0		0		0			1										0	1			0
44	0	37.3	9.1	1	19200	0		0		0		1	1	2	2			0					0	1	0
44	1	36.2	9.1	1	128	1	288	0		0				2	2			0					0	0	0
44	2	36.2	10.4	0		1	80	0		0				2	2		3	0					1	0	0
44	3	36.8	9.9	0		0		0		0													0	0	0
44	7	37.5	10.5	0		0		0		0			1										0	0
44	14	36.5	11.8	1	32	0		0		0			1										0	0		1
44	28	36	12.9	0		0		0		0			1										0	0			0
45	0	39.3	8.2	1	98200	0		0		0		1	1	1	2	2		0					0	1	0
45	1	36.4	7.3	1	112	0		0		0				1	2	2		0					0	0	1
45	2	35.9	7.6	1	64	0		0		0				1	2	2		0					0	0	1
45	3	36.3	7.9	0		1	272	0		0													1	0	1
45	7	36.9	9.6	0		0		0		0			1										0	0
45	14	36	10.3	0		0		0		0			1										0	0		1
45	28	37	11	0		0		0		0			1										1	1			0
46	0	39.4	7.3	1	17520	1	400	0		0		1	1	1	2	2		1	2	2		1	1	1	0
46	1	36.4	7.2	1	880	1	120	0		0													0	0	1
46	2	36	7.8	0		1	400	0		0													0	0	1
46	3	36	8	0		1	32	0		0													0	0	0
46	7	36.2	9.6	0		0		0		0			1										1	0
46	14	36.2	10.3	0		0		0		0			1										0	0
46	28	36.3	11.4	0		0		0		0			1										0	0			0
47	0	37.5	12.5	1	2080	0		0		0		1	1	1	3	4		0					0	0	0
47	1	37	12.9	0		0		0		0				1	3	4		0					0	0	1
47	2	36.9	12.5	1	32	0		0		0				1	3	4		0					0	0	1
47	3	36.5	11.9	0		0		0		0													0	0	1
47	7	36.6	14	0		0		0		0			1										1	0
47	14	36.5	12.7	0		0		0		0			1										0	0		1
47	28	36.8	13.2	0		0		0		0			1										0	0			0
48	0	37.8	10.5	1	82850	0		0		0		1	1	2	2			0					0	1	0
48	1	38.8	10.1	1	12080	0		0		0				2	2			0					0	0	0
48	2	37.2	10.1	1	400	0		0		0				2	2		2	0					0	0	0
48	3	37	10.4	0		0		0		0													0	0	0
48	7	37.2	9.2	0		0		0		0			1										0	0
48	14	37.4	10.1	0		0		0		0			1										0	0		1
48	28	37.3	11	0		0		0		0			1										0	0			0
49	0	37.1	9.6	1	2040	0		0		0		1	1	2	1			0					0	1	0
49	1	37	9.4	1	32	0		0		0				2	1			0					0	0	0
49	2	36.7	9.3	1	64	0		0		0				2	1		1	0					0	0	0
49	3	36.6	9.3	1	48	1	48	0		0													0	0	0
49	7	36.7	9.1	0		0		0		0			1										0	0
49	14	36	11	0		0		0		0			1										0	0		1
49	28	36.9	10.9	0		0		0		0			1										0	0			0
50	0	37.1	10	1	6430	0		0		0		1	1	2	2			0					0	1	0
50	1	36.5	10.2	1	144	0		0		0				2	2			0					0	0	0
50	2	36.7	8.2	1	32	0		0		0				2	2		2	0					0	0	0
50	3	36.2	10.7	1	80	1	112	0		0													0	0	0
50	7	36.9	11.7	0		0		0		0			1										1	1
50	14	36	11.5	0		0		0		0			1										0	0		1
50	28	36	12.8	0		0		0		0			1										0	0			0
51	0	37.6	8.6	1	42080	0		0		0		1	1	1	2	3		0					0	1	0
51	1	36.2	7.5	1	520	0		0		0				1	2	3		0					0	1	1
51	2	36.7	7.9	1	32	0		0		0				1	2	3		0					0	0	1
51	3	36.7	7.7	0		0		0		0													1	1	1
51	7	36.1	8.6	1	32	0		0		0			1										0	0
51	14	36.4	9.8	0		0		0		0			1										1	1		1
51	28	36.2	11.8	0		0		0		0			1										0	0			0
52	0	38.6	9.4	1	2600	0		0		0		1	1	2	2			0					0	1	0
52	1	37.1	9.1	1	144	0		0		0				2	2			0					0	0	0
52	2	36.9	8.7	0		0		0		0				2	2		3	0					0	0	0
52	3	36	9.4	0		0		0		0													0	0	0
52	7	36.6	9.6	0		0		0		0			1										0	0
52	14	36.1	10.4	0		0		0		0			1										0	0		1
52	28	36.3	11.4	1	1880	0		0		0			1										0	1			0
53	0	38	10.5	1	3640	1	120	0		0		1	1	1	3	4		0					0	1	0
53	1	36.1	10.9	1	80	0		0		0				1	3	4		0					0	0	1
53	2	36.6	10.7	1	32	0		0		0				1	3	4		0					0	0	1
53	3	36.3	11.9	0		0		0		0													0	0	1
53	7	37.4	11.4	0		0		0		0			1										0	0
53	14	36.9	12	0		0		0		0			1										0	0		1
53	28	36.2	12.2	0		0		0		0			1										0	0			0
54	0	39.6	8.1	1	21600	0		0		0		1	1	2	1			0					0	1	0
54	1	37.1	7.3	1	48	0		0		0				2	1			0					0	0	0
54	2	36.2	7.4	1	32	0		0		0				2	1		1	0					0	0	0
54	3	36	7.1	0		0		0		0													0	0	0
54	7	37	8.7	0		0		0		0			1										0	0
54	14	36.8	8.7	0		0		0		0			1										0	0		1
54	28	36.5	8.9	0		0		0		0			1										0	0			0
55	0	38.3	11.5	1	55200	0		0		0		1	1	1	2	3		0					0	1	0
55	1	37.3	10.5	1	176	0		0		0				1	2	3		0					0	1	1
55	2	37.4	10.8	1	32	0		0		0				1	2	3		0					0	0	1
55	3	36.6	10.8	0		0		0		0													0	0	1
55	7	37.3	10	0		0		0		0			1										0	0
55	14	37.1	10.1	0		0		0		0			1										0	0		1
55	28	37.2	12.6	0		0		0		0			1										0	0			0
56	0	37	9.7	1	7800	1	200	0		0		1	1	1	2	3		0					0	1	0
56	1	36.9	9.2	1	48	1	32	0		0				1	2	3		0					0	0	1
56	2	36.7	10.6	1	48	0		0		0				1	2	3		0					1	0	1
56	3	36.8	9.1	0		0		0		0													0	0	0
56	7	36.7	12.6	0		0		0		0			1										0	0
56	14	36.8	10.3	0		0		0		0			1										0	0		1
56	28	36.9	12.1	1	48	0		0		0			1										1	1			0
57	0	37.3	8.8	1	9200	1	200	0		0		1	1	1	2	2		0					0	1	0
57	1	37.3	7	1	192	1	200	0		0				1	2	2		0					0	0	1
57	2	36.2	8.6	1	48	0		0		0				1	2	2		0					0	0	1
57	3	37	8.6	0		0		0		0													0	0	1
57	7	36.6	10.1	0		0		0		0			1										1	1
57	14	36.7	10.8	0		0		0		0			1										0	0		2
57	28	37.1	10.8	0		0		0		0			1										0	0			0
58	0	38.2	9.3	1	25520	0		0		0		1	1	1	2	2		0					0	1	0
58	1	36.8	8.1	1	128	0		0		0				1	2	2		0					0	0	1
58	2	37.5	8.3	1	80	0		0		0				1	2	2		0					0	0	1
58	3	36.4	8.9	1	32	0		0		0													0	0	1
58	7	37.2	9.1	0		0		0		0			1										1	1
58	14	36.2	10.7	0		0		0		0			1										0	0		1
58	28	37.2	11	1	160	1	48	0		0			1										0	1			0
59	0	37.6	10.7	1	7600	1	80	0		0		1	1	1	2	3		0					0	1	0
59	1	36.2	10.8	0		0		0		0				1	2	3		0					0	1	1
59	2	36.7	11.3	0		0		0		0				1	2	3		0					0	0	1
59	3	36.3	11.1	0		1	112	0		0													0	0	1
59	7	36.4	11.2	1	32	0		0		0			1										1	0
59	14	37	12.1	0		0		0		0			1										0	0		1
59	28	36	11.6	1	32	0		0		0			1										0	1			0
60	0	36.5	9.1	1	92000	0		0		0		1	1	1	2	2		0					0	1	0
60	1	37	8.9	1	96	0		0		0				1	2	2		1	2	2		0	0	0	1
60	2	36	9.1	0		0		0		0				1	2	2		0					0	0	1
60	3	36.6	9.8	0		0		0		0													0	0	1
60	7	36.6	8.7	0		0		0		0			1										1	1
60	14	36.7	9.2	0		0		0		0			1										0	0		1
60	28	36	11.4	0		0		0		0			1										0	0			0
61	0	37.1	8.8	1	8400	1	120	0		0		1	1	2	2			0					0	1	0
61	1	36.9	10	1	160	1	112	0		0				2	2			0					0	0	0
61	2	36.9	9.1	0		1	160	0		0				2	2		2	0					1	0	0
61	3	36.1	9.7	0		0		0		0													0	0	0
61	7	36.4	10.1	0		0		0		0			1										1	1
61	14	36	11.1	0		0		0		0			1										0	0		1
61	28	36	12.7	0		0		0		0			1										0	0			0
62	0	37.1	9.7	1	2480	1	240	0		0		1	1	2	2			0					0	1	0
62	1	36.5	6.2	1	288	1	432	0		0				2	2			0					0	0	0
62	2	36.4	7	1	48	1	208	0		0				2	2		2	0					0	0	0
62	3	36	7.1	1	64	1	112	0		0													0	0	0
62	7	36	8.8	0		0		0		0			1										0	0
62	14	36.4	10.4	0		0		0		0			1										0	0		1
62	28	36.1	13	0		0		0		0			1										0	0			0
63	0	37.6	11.4	1	30960	0		0		0		1	1	2	2			0					0	0	0
63	1	37.4	10.2	1	144	0		0		0				2	2			0					0	1	0
63	2	37.3	11.1	1	48	0		0		0				2	2		3	0					0	0	0
63	3	37.1	11.5	0		1	32	0		0													0	0	0
63	7	36.9	11	0		0		0		0			1										1	1
63	14	37.2	12.6	0		0		0		0			1										0	0		1
63	28	38.3	11.5	1	17840	0		0		0			1										1	1			0
64	0	36.7	8.9	1	4360	0		0		0		1	1	2	2			0					0	1	0
64	1	36.7	8.2	1	96	0		0		0				2	2			0					0	0	0
64	2	36	9.8	0		0		0		0				2	2		3	1	2		3	0	0	0	0
64	3	36	9.1	0		0		0		0													0	0	0
64	7	36	9.7	0		0		0		0			1										0	0
64	14	36	10.8	0		0		0		0			1										0	0		1
64	28	36.5	11.4	1	3160	0		0		0			1										0	1			0
65	0	40.5	9.7	1	3760	0		0		0		1	1	1	2	3		0					0	1	0
65	1	36.9	8.8	1	640	0		0		0				1	2	3		0					0	0
65	2	37	9.8	1	112	0		0		0				1	2	3		0					0	0	1
65	3	37	10.4	1	96	0		0		0													0	0	1
65	7	36.2	9.7	0		0		0		0			1										0	0
65	14	37.2	11.2	0		0		0		0			1										0	0		1
65	28	37.1	11.5	0		0		0		0			1										0	0			0
66	0	38	12	1	2800	0		0		0		1	1	1	2	3		1	2	3		1	0	1	0
66	1	37.1	11.5	1	48	0		0		0													0	0	1
66	2	37.4	11.2	1	96	0		0		0													0	0	0
66	3	37.1	12	1	32	0		0		0													0	0	0
66	7	36.5	13.4	0		0		0		0			1										1	1
66	14	36.2	13	0		0		0		0			1										0	0		3
66	28	36.4	12.7	1	32	0		0		0			1										0	1			0
67	0	40.8	7	1	3600	0		0		0		1	1	2	2			0					0	1	0
67	1	36.7	7.7	1	336	0		0		0				2	2			0					0	0	0
67	2	36.4	6.7	1	160	0		0		0				2	2		2	0					1	1	0
67	3	36.8	7.7	0		0		0		0													0	0	0
67	7	36.7	7.2	0		0		0		0			1										0	1
67	14	36.8	9.5	0		0		0		0			1										0	0		1
67	28	37	10.4	1	112	0		0		0			1										1	1			0
68	0	36.9	11.7	1	24800	0		0		0		1	1	1	2	3		0					0	0	0
68	1	36.7	11.6	1	112	0		0		0				1	2	3		0					0	0	1
68	2	36.6	11.1	0		0		0		0				1	2	3		0					0	0	1
68	3	36	12	0		0		0		0													0	1	1
68	7	35.8	12	0		0		0		0			1										0	0
68	14	36.8	11.9	0		0		0		0			1										0	0		1
68	28	36.2	10.9	0		0		0		0			1										0	0			0
69	0	39	10.8	1	7680	0		0		0		1	1	1	2	3		0					0	1	0
69	1	37	8.9	1	80	0		0		0				1	2	3		0					0	0	1
69	2	36.7	9.7	1	32	0		0		0				1	2	3		0					1	1	1
69	3	37	9.6	1	32	0		0		0													1	1	0
69	7	36.4	8.7	0		0		0		0			1										0	1
69	14	36.7	10.5	0		0		0		0			1										0	1		1
69	28	36	11.5	1	192	1	32	0		0			1										0	1			0
70	0	37.2	7.8	1	10160	0		0		0		1	1	2	1			0					0	1	0
70	1	37.8	8.5	1	96	0		0		0				2	1			0					0	1	0
70	2	36.3	7.1	1	64	0		0		0				2	1		1	0					0	0	0
70	3	36.3	8.3	0		0		0		0													0	0	0
70	7	36.6	8.6	0		0		0		0			1										0	1
70	14	36.2	9.4	0		0		0		0			1										1	1		1
70	28	36.6	10.6	0		0		0		0			1										0	0			0
71	0	37.2	10.1	1	98600	0		0		0		1	1	1	2	2		0					0	1	0
71	1	36.8	8	1	560	0		0		0				1	2	2		1	2	2		0	1	1	1
71	2	37.3	7.2	1	64	0		0		0				1	2	2		1	2	2		0	0	0	1
71	3	37.3	8.4	1	96	1	32	0		0													0	0	1
71	7	37.2	8.2	0		0		0		0			1										1	1
71	14	36.1	9.3	0		0		0		0			1										0	0		1
71	28	36.5	10.3	0		0		0		0			1										0	0			0
72	0	37.2	12.2	1	2640	0		0		0		1	1	1	2	3		0					0	0	0
72	1	37.4	10.1	1	32	0		0		0				1	2	3		0					0	1	1
72	2	36.9	9.8	1	112	0		0		0				1	2	3		0					0	0	0
72	3	36.7	10.3	0		0		0		0													0	0	0
72	7	36.8	10.3	1	32	1	40	0		0			1										0	0
72	14	37.4	10.4	0		0		0		0			1										0	0		3
72	28	36.9	10.6	0		0		0		0			1										0	0			0
73	0	38.4	9.5	1	2080	0		0		0		1	1	2	2			0					0	1	0
73	1	37.3	8.3	1	48	0		0		0				2	2			0					0	0	0
73	2	37.3	8.8	1	32	1	32	0		0				2	2		2	0					0	0	0
73	3	36.7	9.1	1	32	0		0		0													0	0	0
73	7	36.3	10.5	0		0		0		0			1										0	0
73	14	37	10.7	0		0		0		0			1										0	0		1
73	28	37.2	11.2	0		0		0		0			1										0	0			0
74	0	37.6	10.5	1	58400	0		0		0		1	1	1	2	2		0					0	1	0
74	1	37.1	9.2	1	192	0		0		0				1	2	2		0					0	0	1
74	2	36.7	9.8	1	80	0		0		0				1	2	2		0					0	0	1
74	3	37.1	9.9	1	80	0		0		0													0	0	1
74	7	36.6	10.4	0		0		0		0			1										0	0
74	14	36	10.8	1	48	0		0		0			1										0	0		1
74	28	36.4	12.5	1	96	0		0		0			1										0	0			0
75	0	38	13.2	1	2600	0		0		0		1	1	1	3	4		0					0	1	0
75	1	36.4	12.1	1	80	0		0		0				1	3	4		1	3	4		1	1	1	1
75	2	37.2	12	1	64	0		0		0													0	0	1
75	3	36.6	10.6	0		0		0		0													0	1	0
75	7	36.7	11.7	0		1	64	0		0			1										0	0
75	14	36.6	11.3	0		0		0		0			1										0	0
75	28	36	11.1	0		0		0		0			1										0	0			0
76	0	37.5	11.3	1	20280	0		0		0		1	1	1	2	3		0					0	1	0
76	1	36.8	11.5	1	96	0		0		0				1	2	3		1	2	3		0	0	0	1
76	2	36.4	12.1	1	48	0		0		0				1	2	3		0					0	0	1
76	3	36.6	12.2	1	64	0		0		0													0	0	1
76	7	36.7	11.7	0		0		0		0			1										0	0
76	14	36.7	12.1	0		0		0		0			1										0	0		1
76	28	36.2	12.6	1	7760	0		0		0			1										0	1			0
77	0	37.5	10.7	1	2800	0		0		0		1	1	1	2	2		0					0	1	0
77	1	37.9	9.8	1	32	0		0		0				1	2	2		0					0	0	1
77	2	37.7	9.4	1	48	0		0		0				1	2	2		1	2	2		0	0	0	1
77	3	36.6	8.6	1	400	0		0		0													0	0	1
77	7	37.9	9.1	1	64	0		0		0			1										0	0
77	14	37.2	9.5	0		0		0		0			1										0	0		2
77	28	37.6	9.8	0		0		0		0			1										0	0			0
78	0	37.9	9	1	17280	0		0		0		1	1	2	2			0					0	1	0
78	1	37.6	8.7	1	32	0		0		0				2	2			0					0	0	0
78	2	36	9.6	1	32	0		0		0				2	2		2	0					0	0	0
78	3	36.9	10.2	0		0		0		0													0	0	0
78	7	36.5	9.5	0		0		0		0			1										0	0
78	14	36.6	9.8	0		0		0		0			1										0	0		1
78	28	36	11	0		0		0		0			1										0	0			0
79	0	37.7	11.8	1	40600	0		0		0		1	1	2	2			1	2			0	0	1	0
79	1	37	10.7	1	80	0		0		0				2	2			0					0	1	0
79	2	36.8	11.4	1	64	0		0		0				2	2		3	0					0	0	0
79	3	37.3	10.9	1	96	0		0		0													0	0	0
79	7	36.9	11.6	0		0		0		0			1										0	0
79	14	37.5	11.9	1	16	0		0		0			1										1	1		1
79	28	36.2	12.2	0		0		0		0			1										0	0			0
80	0	36.8	10.9	1	18120	0		0		0		1	1	1	3	4		1	3	4		0	0	1	0
80	1	36.2	9.5	1	80	0		0		0				1	3	4		0					1	0	1
80	2	36	9	1	32	0		0		0				1	3	4		0					0	0	1
80	3	36.2	8.1	1	32	0		0		0													0	0	1
80	7	36	9.8	0		0		0		0			1										0	0
80	14	36.2	9.8	0		0		0		0			1										0	0		1
80	28	36.5	11.4	1	1520	0		0		0			1										0	1			0
81	0	38.2	7.4	1	12800	0		0		0		1	1	1	2	2		0					0	1	0
81	1	37.1	7.1	1	80	0		0		0				1	2	2		0					0	0	1
81	2	36.9	7	0		0		0		0				1	2	2		1	2	2		0	0	0	1
81	3	36.6	7.5	0		0		0		0													0	0	1
81	7	36.4	9.4	0		0		0		0			1										0	0
81	14	37	9.2	0		0		0		0			1										0	0		1
81	28	37.2	10.9	0		0		0		0			1										0	0			0
82	0	37.1	10.1	1	29840	0		0		0		1	1	2	2			0					0	0	0
82	1	36.4	11.2	1	400	0		0		0				2	2			0					0	0	0
82	2	36.2	11.2	1	80	1	160	0		0				2	2		2	0					1	0	0
82	3	36.8	12.2	1	96	1	112	0		0													0	0	0
82	7	36.9	11.9	1	80	0		0		0			1										1	1
82	14	37	12.6	0		0		0		0			1										0	0		1
82	28	36	12.1	0		0		0		0			1										1	1			0
83	0	38	9.3	1	15760	0		0		0		1	1	1	2	2		1	2	2		0	0	1	0
83	1	36.7	9.7	1	160	0		0		0				1	2	2		0					0	0	1
83	2	36.7	10.5	1	48	0		0		0				1	2	2		0					0	0	1
83	3	36	10	0		0		0		0													0	0	1
83	7	36.3	8.7	0		0		0		0			1										0	0
83	14	36.2	9.2	0		0		0		0			1										1	1		1
83	28	36.2	10.7	0		0		0		0			1										0	0			0
84	0	36.9	10.3	1	10240	0		0		0		1	1	2	3			0					0	1	0
84	1	36.9	10.3	1	64	0		0		0				2	3			0					0	0	0
84	2	36.9	11.2	1	112	0		0		0				2	3		4	0					1	0	0
84	3	37.1	10.6	0		0		0		0													0	0	0
84	7	36.5	10.9	0		0		0		0			1										0	0
84	14	36	10.9	0		0		0		0			1										0	0		1
84	28	36.9	11.9	1	32	0		0		0			1										1	1			0
85	0	37.9	7.9	1	96000	0		0		0		1	1	1	1	1		0					0	1	0
85	1	37.2	6.7	1	600	0		0		0				1	1	1		0					0	0	1
85	2	36.7	8.1	0		0		0		0				1	1	1		1	1	1		0	0	0	1
85	3	37.2	7.6	0		0		0		0													0	0	1
85	7	36.8	9.5	0		0		0		0			1										0	0
85	14	36.7	10.6	0		0		0		0			1										0	1		1
85	28	37.2	10.6	1	64	0		0		0			1										1	1			0
86	0	37.4	8	1	8910	1	280	0		0		1	1	2	2			1	2			0	0	1	0
86	1	37.2	8.4	1	440	1	600	0		0				2	2			0					0	0	0
86	2	37.5	8.8	0		1	272	0		0				2	2		2	0					0	0	0
86	3	37.6	9.5	1	480	1	920	0		0													0	1	0
86	7	36.7	10.6	0		0		0		0			1										0	0
86	14	37.3	10.5	0		1	128	0		0			1										0	0		1
86	28	36.7	10.5	1	64	0		0		0			1										0	1			0
87	0	36.6	10.6	1	6800	0		0		0		1	1	1	2	3		0					0	1	0
87	1	36.5	10.6	1	128	1	32	0		0				1	2	3		0					0	0	1
87	2	36.9	10.9	1	32	0		0		0				1	2	3		0					1	1	1
87	3	36	11.3	0		0		0		0													0	0	1
87	7	37.4	10.5	0		0		0		0			1										0	0
87	14	36.7	12.2	0		0		0		0			1										1	1		1
87	28	37.2	11.5	1	4080	0		0		0			1										0	1			0
88	0	37.8	8.2	1	7880	0		0		0		1	1	2	2			0					0	1	0
88	1	37.4	8.3	1	64	0		0		0				2	2			0					0	0	0
88	2	36.7	9.4	0		0		0		0				2	2		3	0					0	0	0
88	3	36.9	9.8	0		0		0		0													0	0	0
88	7	37.4	8.4	0		0		0		0			1										0	0
88	14	36.4	10	0		0		0		0			1										0	0		1
88	28	36.2	10.3	0		0		0		0			1										0	0			0
89	0	36	7.7	1	30200	0		0		0		1	1	1	2	2		0					0	1	0
89	1	36.7	7.6	1	96	1	32	0		0				1	2	2		0					0	0	1
89	2	36.4	7.7	1	16	0		0		0				1	2	2		1	2	2		1	1	1	1
89	3	37.5	8.3	1	32	0		0		0													1	1	1
89	7	36.2	8.4	0		0		0		0			1										0	0
89	14	37	8.8	0		0		0		0			1										0	0		1
89	28	36	9	0		0		0		0			1										1	1			0
90	0	38.3	11.1	1	2280	0		0		0		1	1	1	2	3		0					0	1	0
90	1	36.5	11.7	1	64	0		0		0				1	2	3		0					0	0	1
90	2	36.1	12	0		0		0		0				1	2	3		0					0	0	1
90	3	36.6	11.7	0		0		0		0													0	0	1
90	7	36.2	11.8	0		0		0		0			1										0	0
90	14	36.4	11.6	1	32	1	64	0		0			1										0	0		1
90	28	36.1	11.5	0		0		0		0			1										0	0			0
91	0	38.9	11	1	10240	0		0		0		1	1	2	2			0					0	1	0
91	1	36.4	10.6	1	160	0		0		0				2	2			0					0	1	0
91	2	36.5	11.1	0		0		0		0				2	2		3	0					1	0	0
91	3	36.8	8.7	0		0		0		0													1	0	0
91	7	38.1	11.5	0		0		0		0			1										1	1
91	14	36.9	11.8	1	96	0		0		0			1										0	0		1
91	28	36.3	13.7	0		0		0		0			1										0	0			0
92	0	37.4	9.7	1	10840	0		0		0		1	1	1	2	2		1	2	2		0	0	1	0
92	1	37.4	9.7	1	160	0		0		0				1	2	2		0					1	1	0
92	2	36.9	10	1	16	0		0		0				1	2	2		0					0	0	1
92	3	36.8	9.9	0		0		0		0													1	0	1
92	7	37	11.9	0		0		0		0			1										0	0
92	14	36.4	10.3	0		0		0		0			1										0	0		1
92	28	36.1	11.1	1	16	0		0		0			1										1	1			0
93	0	37.9	10.6	1	12920	0		0		0		1	1	2	1			0					0	1	0
93	1	36.5																					0	1	0
94	0	37.1	11.4	1	57140	0		0		0		1	1	2	2			0					0	0	0
94	1	37.1	11.3	1	4500	0		0		0				2	2			0					0	0	0
94	2	36.9	10.4	1	96	0		0		0				2	2		3	0					0	1	0
94	3	36.1	11.6	0		0		0		0													0	0	0
94	7	36.4	11.9	0		0		0		0			1										0	0
94	14	36.6	11.7	0		0		0		0			1										0	0		2
94	28	37.4	11.9	0		0		0		0			1										0	0			0
95	0	37.7	8.6	1	2040	1	120	0		0		1	1	2	2			0					0	1	0
95	1	36.8	9.8	1	400	1	320	0		0				2	2			0					0	0	0
95	2	36.1	8.7	1	32	1	272	0		0				2	2		2	0					0	0	0
95	3	37	9.8	1	64	1	192	0		0													0	0	0
95	7	35.6	10.4	0		1	120	0		0			1										0	0
95	14	37	12.4	0		0		0		0			1										0	0		1
95	28	36.1	11.9	0		0		0		0			1										0	0			0
96	0	37.1	11	1	48560	0		0		0		1	1	1	2	2		0					0	1	0
96	1	36.3	11	1	400	0		0		0				1	2	2		1	2	2		0	0	1	1
96	2	36.2	10.8	1	32	0		0		0				1	2	2		1	2	2		0	0	0	1
96	3	36.8	12.2	0		0		0		0													0	0	1
96	7	36.3	11.5	1	32	1	80	0		0			1										0	0
96	14	37.1	9.8	0		0		0		0			1										0	0		1
96	28	36.7	12.2	0		0		0		0			1										1	1			0
97	0	37.5	8.5	1	2520	0		0		0		1	1	1	2	2		0					0	1	0
97	1	37.2	9	1	112	0		0		0				1	2	2		0					0	0	1
97	2	37.2	9.7	1	128	0		0		0				1	2	2		0					0	0	1
97	3	37.4	9	1	64	0		0		0													0	0	1
97	7	37.3	11.4	0		0		0		0			1										0	0
97	14	37.2	13.7	0		0		0		0			1										0	0		2
97	28	36.9	11.4	1	224	0		0		0			1										0	1			0
98	0	38	7.4	1	11360	1	80	0		0		1	1	2	2			0					0	1	0
98	1	36.3	6	1	2880	1	120	0		0				2	2			0					0	0	0
98	2	36.8	6.4	1	16	1	48	0		0				2	2		2	0					0	0	0
98	3	36.8	6.5	0		1	200	0		0													1	1	0
98	7	36.9	7.9	1	192	0		0		0			1										1	1
98	14	36.9	7.3	0		0		0		0			1										0	0		1
98	28	36.2	9.8	0		0		0		0			1										0	0			0
99	0	37.9	11.6	1	4280	0		0		0		1	1	1	2	3		0					0	1	0
99	1	37.5	11	0		0		0		0				1	2	3		0					0	1	1
99	2	37.2	10.9	1	80	0		0		0				1	2	3		0					0	0	1
99	3	37.4	11	0		0		0		0													0	0	1
99	7	36.3	13	0		0		0		0			1										1	1
99	14	36	11.7	0		0		0		0			1										1	1		1
99	28	36.2	12.1	0		0		0		0			1										0	0			0
100	0	37.5	10.4	1	7600	0		0		0		1	1	2	2			0					0	1	0
100	1	36.9	10.3	1	112	0		0		0				2	2			0					0	0	0
100	2	36.6	10.4	0		0		0		0				2	2		3	0					0	0	0
100	3	36.2	11.4	0		0		0		0													0	0	0
100	7	36.9	10.9	0		0		0		0			1										0	0
100	14	36.7	10.2	0		0		0		0			1										0	0		1
100	28	36.8	11.8	1	32	0		0		0			1										0	1			0
