# Supplementary material for: Safety and efficacy of artesunate-amodiaquine combined with either methylene blue or primaquine in children with falciparum malaria in Burkina Faso: A randomized controlled trial
Source: PLoS One. 2019 Oct 10;14(10):e0222993. doi: 10.1371/journal.pone.0222993 (PMC6786573; doi:10.1371/journal.pone.0222993)
Supplement: S1 Dataset — (ZIP) [file pone.0222993.s003.zip › ae.csv]

id	ANO	DESCRIP	SAE	ONGO	SEVERE	OUTCOME	CAUSAL	ACTION	THERAPY	code	aeonsetday	aestopday
1	1	RHUME	0		2	1	1	6	2	1	6	10
1	2	COUGH	0		2	1	1	6	1	1	6	10
2	1	COUGH	0		1	1	1	1	1	1	0	3
5	1	COUGH	0		2	1	1	6	2	1	13	20
5	2	COLD	0		2	1	1	6	2	1	13	20
6	1	REPEATED VOMITING	0		1	1	3	4	2	2	2	2
13	1	DIARRHOEA	0		2	1	2	1	2	2	0	2
13	2	COUGH	0		2	1	2	6	2	1	9	19
14	1	COLD	0		1	1	1	6	2	1	6	14
15	1	TOUX	0		2	1	1	6	2	1	13	18
15	2	RHINORRHEE	0		2	1	1	6	2	1	13	18
16	1	PRURITIS	0		2	1	1	1	2	4	1	5
16	2	VOMITING	0	1	1	3	1	6	2	2	28
17	1	PRURIGOT	0	1	2	3	1	6	2	4	25
18	1	ANOREXIA	0		2	1	2	1	1	2	1	5
18	2	ASTHENIA	0		2	1	2	1	1	9	1	5
18	3	DIARRHOEA	0		2	1	2	1	2	2	2	5
18	4	COLD	0		3	1	2	6	2	1	10	17
18	5	COUGH	0		2	1	2	6	2	1	10	17
18	6	COUGH	0	1	2	3	1	6	2	1	25
20	1	ANOREXIA	0		2	1	2	6	1	2	2	5
21	1	RHINITIS	0		2	1	1	6	2	1	6	14
21	2	STYL	0		1	1	1	6	2	10	7	14
22	1	ANOREXIA	0		2	1	2	1	1	2	1	2
22	2	ANOREXIA	0		1	1	1	6	1	2	8	17
22	3	ABSCESS	0	1	2	3	1	6	2	4	27
23	1	FURONCLE	0		2	1	1	6	2	4	11	19
24	1	ASTHENIA	0		2	1	3	1	1	9	1	5
24	2	SEVERE ANEMIA	1		3	1	2	6	2	7	3	5
25	1	COLD	0		2	1	2	6	2	1	11	17
25	2	COUGH	0	1	2	3	1	6	2	1	25
27	1	ANOREXIA	0		1	3	2	6	1	2	2	5
27	2	WOUND	0	1	2	3	1	6	2	4	23
28	1	HOSPITALISATION	1		2	1	1	4	2	10	0	4
28	2	VOMITING	0		2	1	2	4	2	2	0	0
28	3	DIARRHEE	0		1	1	1	6	2	2	7	12
28	4	FOLLICULITE	0		2	1	1	6	2	4	2	9
29	1	URINARY INCONTINENCE	0		2	1	1	6	2	5	7	19
31	1	WOUND	0		2	1	1	6	2	4	11	26
32	1	ANOREXIA	0		2	1	2	6	1	2	2	4
34	1	FEVER	0	1	2	3	1	6	2	6	27
34	2	ABDOMINAL PAIN	0	1	2	3	1	6	2	2	27
34	3	VOMITING	0	1	1	3	1	6	1	2	27
34	4	HEADACHE	0	1	2	3	1	6	2	3	27
36	1	REPEATED VOMITING	0		2	1	3	4	2	2	1	1
36	2	DIARRHOEA	0		2	1	2	4	2	2	2	5
36	3	COUGH	0		2	1	2	6	2	1	10	17
36	4	DIARRHOEA	0		2	1	2	6	2	2	10	17
37	1	COUGH	0		2	1	1	6	2	1	6	15
37	2	EAR PAIN	0		3	1	2	6	2	3	10	28
38	1	ABDOMINAL PAIN	0		1	1	2	1	2	2	1	2
40	1	ANOREXIA	0		2	1	3	1	1	2	1	5
40	2	COUGH	0	1	2	3	1	6	2	1	26
41	1	DIARRHOEA	0		2	1	2	1	2	2	1	1
41	2	COUGH	0	1	2	3	1	6	2	1	25
42	1	TOUX	0		2	1	1	6	2	1	10	19
42	2	RHUME	0		2	1	1	6	2	1	10	19
42	3	COUGH	0	1	2	3	1	6	2	1	27
42	4	COLD	0	1	2	3	1	6	2	1	27
43	1	COUGH	0		1	1	1	6	2	1	12	17
44	1	ANOREXIA	0		1	1	2	1	1	2	1	3
45	1	VOMITING	0		1	1	2	1	1	2	2	3
45	2	COUGH	0	1	2	3	1	6	2	1	26
45	3	RHINORRHOEA	0	1	2	3	1	6	2	1	26
46	1	REPEATED VOMITING	0		1	1	3	4	2	2	0	0
46	2	FEVER	0		2	1	1	6	1	6	6	6
47	1	COUGH	0		1	1	1	6	1	1	6	9
50	1	COUGH	0		2	1	1	6	2	1	6	12
51	1	COLD	0		2	1	1	6	2	1	13	19
51	2	ABDOMINAL PAIN	0		2	1	1	6	2	2	13	16
56	1	ASTHENIA	0		1	1	3	1	1	9	1	2
56	2	COUGH	0	1	2	3	1	6	2	1	27
57	1	RHUME	0		2	1	1	6	2	1	5	11
58	1	FURONCLE	0		2	1	1	6	2	4	4	12
58	2	INCOMPLICATED MALARIA	0	1	2	3	1	6	2	6	28
59	1	COUGH	0		1	1	2	6	1	1	5	12
60	1	DIARRHOEA	0		1	1	1	6	2	2	7	9
61	1	ASTHENIA	0		2	1	3	1	1	9	1	2
61	2	RHINITIS	0		2	1	1	6	2	1	6	11
63	1	COUGH	0		1	1	1	6	2	1	5	10
63	2	RHUME	0		1	1	1	6	2	1	5	10
63	3	COUGH	0	1	1	3	1	6	1	1	24
63	4	FEVER	0	1	2	3	1	6	2	6	24
63	5	ADENOPATHIE	0	1	2	3	1	6	2	8	23
63	6	PALUDISME	0	1	2	3	1	6	2	6	28
66	1	COUGH	0		1	1	1	6	2	1	6	17
67	1	DIARRHOEA	0		2	1	2	1	2	2	2	3
67	3	COUGH	0	1	2	3	1	6	2	1	26
67	4	COLD	0	1	2	3	1	6	2	1	26
69	1	COUGH	0		2	1	1	1	2	1	1	14
70	1	COUGH	0		2	1	2	6	2	1	11	23
70	2	RHUME	0		2	1	2	6	2	1	11	23
71	1	COUGH	0		2	1	1	1	2	1	0	4
71	2	RHINITIS	0		2	1	1	6	2	1	6	11
75	1	ABDOMINAL PAIN	0		2	1	2	1	1	2	0	1
75	2	REPEATED VOMITING	0		1	1	3	4	2	2	1	1
79	1	DIARRHOEA	0		2	1	2	6	2	2	11	17
80	1	VOMITING	0		2	1	2	1	1	2	0	1
82	1	ASTHENIC	0		1	1	2	1	1	9	1	9
82	2	TOUX	0		1	1	1	6	2	1	4	11
82	3	RHUME	0		2	1	1	6	2	1	4	9
82	4	ANOREXIE	0		1	1	2	6	1	2	4	9
82	5	COLD	0	1	2	3	1	6	2	1	27
83	1	COLD	0		2	1	2	6	2	1	12	19
84	1	ASTHENIA	0		2	1	2	1	1	9	1	2
84	2	COUGH	0	1	2	3	2	6	2	1	25
85	1	COUGH	0	1	2	3	1	6	2	1	25
87	1	MICTIONAL PAIN	0		2	1	2	1	2	5	1	5
87	2	COUGH	0		1	1	1	6	2	1	13	17
89	1	VOMITING	0		2	1	3	4	2	2	2	2
89	2	ANOREXIA	0		2	1	1	6	2	2	2	5
89	3	TOUX	0		2	1	1	6	2	1	2	7
89	4	SOMNOLENCE	0		2	1	1	6	1	9	2	5
89	5	RHINITIS	0	1	2	3	1	6	2	1	28
91	1	VOMITING	0		1	1	2	1	1	2	2	2
91	2	TOUX	0		1	1	2	1	1	1	1	2
91	3	CEPHALEES	0		1	1	2	6	2	3	2	8
91	4	FEVER	0		2	1	2	6	2	6	6	8
92	1	COUGH	0		1	1	2	1	2	1	0	7
92	2	ASTHENIA	0		1	1	2	1	1	9	2	7
92	3	SOMNOLENCE	0		1	1	2	1	1	9	2	7
92	4	RHINORRHEE	0	1	2	3	1	6	2	1	26
96	1	COUGH	0	1	2	3	1	6	2	1	27
98	1	COLD	0		2	1	1	6	2	1	2	14
98	2	COUGH	0		2	1	1	6	2	1	5	14
99	1	COUGH	0		2	1	2	6	2	1	5	12
99	2	VOMITING	0		2	1	1	6	2	2	11	15
