# Supplementary material for: Safety and efficacy of artesunate-amodiaquine combined with either methylene blue or primaquine in children with falciparum malaria in Burkina Faso: A randomized controlled trial
Source: PLoS One. 2019 Oct 10;14(10):e0222993. doi: 10.1371/journal.pone.0222993 (PMC6786573; doi:10.1371/journal.pone.0222993)
Supplement: S1 Dataset — (ZIP) [file pone.0222993.s003.zip › coding.txt]

/*  

format.sas

*/

proc format;


value yn  0="no"    /* for all yes/no questions  - numeric */
          1="yes";

value $yn   "0"="no"   /* for all yes/no questions  - character */
            "1"="yes";

value sex 1="male"   /* variable: sex */
          2="female";

value age_group 1="<=36 months"   /* variable: age_group */
                2=">36 months";


value group 1="Group A: AS-AQ-MB"   /* variable: _treatment */
            2="Group B: AS-AQ-PQ";


value act 1="25/67.5 mg"    /* variable: act1, act2 (Dose AS-AQ) */
          2="50/135 mg"
          3="100/270 mg";

value mb  1="100 mg"     /* variable: mb1, mb2 (Dose MB) */
          2="150 mg"
          3="200 mg"
          4="250 mg";

value pq  1="2 mg"  /* variable: pq1, pq2 (Dose PQ) */
          2="3 mg"
          3="4 mg"
          4="5 mg";


value accept 1="good"          /* variable: accept (how convenient was the application of study medication) */
             2="acceptable"
             3="bad";

value reason 1="Withdrawal of informed consent"     /* variable: reason (Reason for premature termination) */
             2="Repeated vomiting after first treatment on day 0"
             3="Treatment failure"
             4="Loss to follow-up"
             5="Death"
             6="Other";


value severe 1="mild"   /* variable: severe (Severity) */
             2="moderate"
             3="severe";

value outcome 1="recovered / resolved"   /* variable: outcome (Outcome) */
              2="recovered / resolved with sequelae"
	      3="not recovered / resolved"
	      4="fatal"
	      5="unknown";

value causal 1="unrelated"       /* variable: causal (Causality) */
             2="possibly related"
             3="probable related"
             4="definitely related"
             5="cannot be assessed";

value action 1="dose not changed"       /* variable: action (Action taken) */
             2="dose reduced"
	     3="drug temporary discontinued"
	     4="drug withdrawn"
	     5="unknown"
	     6="not applicable";

value therapy 1="no action taken"   /* variable: therapy (Therapy) */
              2="medication"
              3="other";


value aecode  1="Respiratory symptoms"         /* variable: code (Coding of adverse events) */
              2="Gastro-intestinal symptoms"
              3="Pain"
              4="Skin symptoms"
              5="Urinary tract symptoms"
              6="Fever"
              7="Anaemia symptoms"
              8="Lymphadenopathia"
              9="General weakness/tiredness"
              10="Others";


run;
