# Supplementary material for: Safety and efficacy of artesunate-amodiaquine combined with either methylene blue or primaquine in children with falciparum malaria in Burkina Faso: A randomized controlled trial
Source: PLoS One. 2019 Oct 10;14(10):e0222993. doi: 10.1371/journal.pone.0222993 (PMC6786573; doi:10.1371/journal.pone.0222993)
Supplement: S1 Dataset — (ZIP) [file pone.0222993.s003.zip › failure_response.csv]

id	etf	lcf	lpf	acpr	acpr_adj	etf_adj	lcf_adj	lpf_adj
1	0	0	0	1	1	0	0	0
2	0	0	0	1	1	0	0	0
3	0	0	1	0	0	0	0	1
4	0	0	0	1	1	0	0	0
5	0	0	0	1	1	0	0	0
6	0	0	0	1	1	0	0	0
7	0	0	0	1	1	0	0	0
8	0	0	0	1	1	0	0	0
9	0	0	0	1	1	0	0	0
10	0	0	1	0	0	0	0	1
11	0	0	1	0	1	0	0	0
12	0	0	0	1	1	0	0	0
13	0	0	0	1	1	0	0	0
14	0	0	0	1	1	0	0	0
15	0	0	0	1	1	0	0	0
16	0	0	0	1	1	0	0	0
17	0	0	0	1	1	0	0	0
18	0	0	0	1	1	0	0	0
19	0	0	0	1	1	0	0	0
20	0	0	0	1	1	0	0	0
21	0	0	0	1	1	0	0	0
22	0	0	0	1	1	0	0	0
23	0	0	0	1	1	0	0	0
24	0	0	0	1	1	0	0	0
25	0	0	0	1	1	0	0	0
26	0	0	0	1	1	0	0	0
27	0	0	0	1	1	0	0	0
28
29	0	0	0	1	1	0	0	0
30	0	0	0	1	1	0	0	0
31	0	0	0	1	1	0	0	0
32	0	0	0	1	1	0	0	0
33	0	0	0	1	1	0	0	0
34	0	0	0	1	1	0	0	0
35	0	0	0	1	1	0	0	0
36	0	0	0	1	1	0	0	0
37	0	0	0	1	1	0	0	0
38	0	0	0	1	1	0	0	0
39	0	0	0	1	1	0	0	0
40	0	0	0	1	1	0	0	0
41	0	0	0	1	1	0	0	0
42	0	0	0	1	1	0	0	0
43	0	0	0	1	1	0	0	0
44	0	0	0	1	1	0	0	0
45	0	0	0	1	1	0	0	0
46
47	0	0	0	1	1	0	0	0
48	0	0	0	1	1	0	0	0
49	0	0	0	1	1	0	0	0
50	0	0	0	1	1	0	0	0
51	0	0	0	1	1	0	0	0
52	0	0	1	0	0	0	0	1
53	0	0	0	1	1	0	0	0
54	0	0	0	1	1	0	0	0
55	0	0	0	1	1	0	0	0
56	0	0	0	1	1	0	0	0
57	0	0	0	1	1	0	0	0
58	0	0	0	1	1	0	0	0
59	0	0	0	1	1	0	0	0
60	0	0	0	1	1	0	0	0
61	0	0	0	1	1	0	0	0
62	0	0	0	1	1	0	0	0
63	0	1	0	0	0	0	1	0
64	0	0	1	0	1	0	0	0
65	0	0	0	1	1	0	0	0
66
67	0	0	0	1	1	0	0	0
68	0	0	0	1	1	0	0	0
69	0	0	0	1	1	0	0	0
70	0	0	0	1	1	0	0	0
71	0	0	0	1	1	0	0	0
72	0	0	0	1	1	0	0	0
73	0	0	0	1	1	0	0	0
74	0	0	0	1	1	0	0	0
75	0	0	0	1	1	0	0	0
76	0	0	1	0	1	0	0	0
77	0	0	0	1	1	0	0	0
78	0	0	0	1	1	0	0	0
79	0	0	0	1	1	0	0	0
80	0	0	1	0	1	0	0	0
81	0	0	0	1	1	0	0	0
82	0	0	0	1	1	0	0	0
83	0	0	0	1	1	0	0	0
84	0	0	0	1	1	0	0	0
85	0	0	0	1	1	0	0	0
86	0	0	0	1	1	0	0	0
87	0	0	1	0	1	0	0	0
88	0	0	0	1	1	0	0	0
89	0	0	0	1	1	0	0	0
90	0	0	0	1	1	0	0	0
91	0	0	0	1	1	0	0	0
92	0	0	0	1	1	0	0	0
93
94	0	0	0	1	1	0	0	0
95	0	0	0	1	1	0	0	0
96	0	0	0	1	1	0	0	0
97	0	0	0	1	1	0	0	0
98	0	0	0	1	1	0	0	0
99	0	0	0	1	1	0	0	0
100	0	0	0	1	1	0	0	0
