# Supplementary material for: Safety and efficacy of artesunate-amodiaquine combined with either methylene blue or primaquine in children with falciparum malaria in Burkina Faso: A randomized controlled trial
Source: PLoS One. 2019 Oct 10;14(10):e0222993. doi: 10.1371/journal.pone.0222993 (PMC6786573; doi:10.1371/journal.pone.0222993)
Supplement: S1 Dataset — (ZIP) [file pone.0222993.s003.zip › g6pd.csv]

id	G6PD_202_Light_SNiP	G6PD_376_Light_SNiP	G6PD_Genotype	G6PD_phenotype	Sex_interpretation
1	A/A	G/G	A-A-	deficient	male/female
2	G/G	A/A	BB	norm	male/female
3	G/G	A/A	BB	norm	male/female
4	G/A	A/G	A-B	heterozygous	female
5	G/G	A/A	BB	norm	male/female
6	G/G	A/A	BB	norm	male/female
7	G/G	G/G	AA	norm	male/female
8	G/G	A/A	BB	norm	male/female
9	G/G	A/A	BB	norm	male/female
10	G/G	A/A	BB	norm	male/female
11	G/G	A/A	BB	norm	male/female
12	G/A	G/G	AA-	heterozygous	female
13	A/A	G/G	A-A-	deficient	male/female
14	G/G	A/A	BB	norm	male/female
15	A/A	G/G	A-A-	deficient	male/female
16	G/G	G/G	AA	norm	male/female
17	G/A	A/G	A-B	heterozygous	female
18	G/G	A/A	BB	norm	male/female
19	G/A	A/G	A-B	heterozygous	female
20	G/G	G/G	AA	norm	male/female
21	G/G	A/G	BA	norm	female
22	G/G	A/A	BB	norm	male/female
23	G/G	A/G	BA	norm	female
24	G/G	G/G	AA	norm	male/female
25	G/G	A/G	BA	norm	female
26	A/A	G/G	A-A-	deficient	male/female
27	G/G	A/A	BB	norm	male/female
28	G/G	G/G	AA	norm	male/female
29	G/G	A/A	BB	norm	male/female
30	A/A	G/G	A-A-	deficient	male/female
31	G/G	G/G	AA	norm	male/female
32	A/A	G/G	A-A-	deficient	male/female
33	G/G	A/A	BB	norm	male/female
34	G/G	A/A	BB	norm	male/female
35	G/A	A/G	A-B	heterozygous	female
36	G/A	A/G	A-B	heterozygous	female
37	G/G	A/G	BA	norm	female
38	G/G	A/A	BB	norm	male/female
39	G/G	A/A	BB	norm	male/female
40	G/A	A/G	A-B	heterozygous	female
41	G/G	A/G	BA	norm	female
42	G/G	A/A	BB	norm	male/female
43	A/A	G/G	A-A-	deficient	male/female
44	G/G	A/A	BB	norm	male/female
45	G/G	A/A	BB	norm	male/female
46	G/A	G/G	AA-	heterozygous	female
47	G/G	A/A	BB	norm	male/female
48	G/G	A/A	BB	norm	male/female
49	G/G	A/A	BB	norm	male/female
50	G/G	A/A	BB	norm	male/female
51	G/A	A/G	A-B	heterozygous	female
52	G/G	A/A	BB	norm	male/female
53	G/G	A/A	BB	norm	male/female
54	G/G	A/A	BB	norm	male/female
55	G/G	A/G	BA	norm	female
56	G/G	A/A	BB	norm	male/female
57	A/A	G/G	A-A-	deficient	male/female
58	G/G	A/A	BB	norm	male/female
59	G/A	G/G	AA-	heterozygous	female
60	G/G	G/G	AA	norm	male/female
61	A/A	G/G	A-A-	deficient	male/female
62	G/A	A/G	A-B	heterozygous	female
63	G/G	G/G	AA	norm	male/female
64	G/G	A/A	BB	norm	male/female
65	G/G	A/A	BB	norm	male/female
66	G/G	G/G	AA	norm	male/female
67	G/A	A/G	A-B	heterozygous	female
68	G/G	A/G	BA	norm	female
69	G/A	A/G	A-B	heterozygous	female
70	G/G	A/G	BA	norm	female
71	G/G	A/A	BB	norm	male/female
72	A/A	G/G	A-A-	deficient	male/female
73	G/G	A/G	BA	norm	female
74	A/A	G/G	A-A-	deficient	male/female
75	G/G	A/A	BB	norm	male/female
76	G/G	A/G	BA	norm	female
77	A/A	G/G	A-A-	deficient	male/female
78	G/G	A/G	BA	norm	female
79	G/G	A/A	BB	norm	male/female
80	A/A	G/G	A-A-	deficient	male/female
81	G/G	A/A	BB	norm	male/female
82	A/A	G/G	A-A-	deficient	male/female
83	G/A	G/G	AA-	heterozygous	female
84	G/G	A/G	BA	norm	female
85	G/G	G/G	AA	norm	male/female
86	G/G	A/G	BA	norm	female
87	G/G	A/A	BB	norm	male/female
88	G/G	A/A	BB	norm	male/female
89	G/G	A/A	BB	norm	male/female
90	G/G	A/A	BB	norm	male/female
91	G/G	A/A	BB	norm	male/female
92	G/G	A/A	BB	norm	male/female
93	G/A	A/G	A-B	heterozygous	female
94	G/G	G/G	AA	norm	male/female
95	G/G	A/A	BB	norm	male/female
96	G/G	A/A	BB	norm	male/female
97	G/A	A/G	A-B	heterozygous	female
98	G/G	A/G	BA	norm	female
99	G/G	A/A	BB	norm	male/female
100	G/G	G/G	AA	norm	male/female
